# Supplementary material for: A transcriptome analysis identifies molecular effectors of unconjugated bilirubin in human neuroblastoma SH-SY5Y cells
Source: BMC Genomics. 2009 Nov 19;10:543. doi: 10.1186/1471-2164-10-543 (PMC2789749; doi:10.1186/1471-2164-10-543)
Supplement: Additional file 1 — Table S1: Differentially expressed genes in response to 24 h of UCB treatment at Bf 140 nM in SH-SY5Y cells. Affymetrix Probe Set IDs, gene names and symbols and fold changes (FC) are indicated. [file 1471-2164-10-543-S1.XLS]

## Sheet: Table S1
Probe_Id	Gene_Name	Gene_Symbol	FC
217967_s_at	family with sequence similarity 129, member A	FAM129A	6.88657
217678_at	solute carrier family 7, (cationic amino acid transporter, y+ system) member 11	SLC7A11	6.79742
209383_at	DNA-damage-inducible transcript 3	DDIT3	6.73132
218145_at	tribbles homolog 3 (Drosophila)	TRIB3	6.68458
209921_at	solute carrier family 7, (cationic amino acid transporter, y+ system) member 11	SLC7A11	6.61688
221577_x_at	growth differentiation factor 15	GDF15	4.93469
212501_at	CCAAT/enhancer binding protein (C/EBP), beta	CEBPB	4.85348
202672_s_at	activating transcription factor 3	ATF3	4.84679
202843_at	DnaJ (Hsp40) homolog, subfamily B, member 9	DNAJB9	4.39801
202887_s_at	DNA-damage-inducible transcript 4	DDIT4	4.37537
217168_s_at	homocysteine-inducible, endoplasmic reticulum stress-inducible, ubiquitin-like domain member 1	HERPUD1	4.0865
202842_s_at	DnaJ (Hsp40) homolog, subfamily B, member 9	DNAJB9	3.99581
217966_s_at	family with sequence similarity 129, member A	FAM129A	3.98669
200924_s_at	solute carrier family 3 (activators of dibasic and neutral amino acid transport), member 2	SLC3A2	3.77079
201466_s_at	jun oncogene	JUN	3.51025
205128_x_at	prostaglandin-endoperoxide synthase 1 (prostaglandin G/H synthase and cyclooxygenase)	PTGS1	3.49177
215813_s_at	prostaglandin-endoperoxide synthase 1 (prostaglandin G/H synthase and cyclooxygenase)	PTGS1	3.4306
210587_at	inhibin, beta E	INHBE	3.26376
201195_s_at	solute carrier family 7 (cationic amino acid transporter, y+ system), member 5	SLC7A5	3.16722
207630_s_at	cAMP responsive element modulator	CREM	3.1136
201579_at	FAT tumor suppressor homolog 1 (Drosophila)	FAT	3.02456
200629_at	tryptophanyl-tRNA synthetase	WARS	2.91037
209967_s_at	cAMP responsive element modulator	CREM	2.88587
219270_at	ChaC, cation transport regulator homolog 1 (E. coli)	CHAC1	2.87782
214696_at	hypothetical protein MGC14376	MGC14376	2.87671
218651_s_at	La ribonucleoprotein domain family, member 6	LARP6	2.82803
203827_at	WD repeat domain, phosphoinositide interacting 1	WIPI1	2.80433
201464_x_at	jun oncogene	JUN	2.79595
213836_s_at	WD repeat domain, phosphoinositide interacting 1	WIPI1	2.71082
214508_x_at	cAMP responsive element modulator	CREM	2.7047
219959_at	molybdenum cofactor sulfurase	MOCOS	2.57975
200670_at	X-box binding protein 1	XBP1	2.56495
201300_s_at	prion protein (p27-30) (Creutzfeldt-Jakob disease, Gerstmann-Strausler-Scheinker syndrome, fatal familial insomnia)	PRNP	2.56381
205047_s_at	asparagine synthetase	ASNS	2.54166
200628_s_at	tryptophanyl-tRNA synthetase	WARS	2.53701
221766_s_at	family with sequence similarity 46, member A	FAM46A	2.5327
202147_s_at	interferon-related developmental regulator 1	IFRD1	2.52807
202722_s_at	glutamine-fructose-6-phosphate transaminase 1	GFPT1	2.47339
217858_s_at	armadillo repeat containing, X-linked 3	ARMCX3	2.41788
201471_s_at	sequestosome 1	SQSTM1	2.41119
218681_s_at	stromal cell-derived factor 2-like 1	SDF2L1	2.40607
204203_at	CCAAT/enhancer binding protein (C/EBP), gamma	CEBPG	2.3828
203723_at	inositol 1,4,5-trisphosphate 3-kinase B	ITPKB	2.38008
203574_at	nuclear factor, interleukin 3 regulated	NFIL3	2.34862
218358_at	cysteine-rich with EGF-like domains 2	CRELD2	2.3328
219118_at	FK506 binding protein 11, 19 kDa	FKBP11	2.32659
202146_at	interferon-related developmental regulator 1	IFRD1	2.32488
203438_at	stanniocalcin 2	STC2	2.316
205586_x_at	VGF nerve growth factor inducible	VGF	2.3005
211936_at	heat shock 70kDa protein 5 (glucose-regulated protein, 78kDa)	HSPA5	2.29737
211458_s_at	GABA(A) receptors associated protein like 3	GABARAPL3	2.29266
214636_at	calcitonin-related polypeptide, beta	CALCB	2.27963
221511_x_at	cell cycle progression 1	CCPG1	2.26032
209610_s_at	solute carrier family 1 (glutamate/neutral amino acid transporter), member 4	SLC1A4	2.24953
200802_at	seryl-tRNA synthetase	SARS	2.23743
205569_at	lysosomal-associated membrane protein 3	LAMP3	2.23592
200825_s_at	hypoxia up-regulated 1	HYOU1	2.22532
222156_x_at	cell cycle progression 1	CCPG1	2.2153
203165_s_at	solute carrier family 33 (acetyl-CoA transporter), member 1	SLC33A1	2.20148
210041_s_at	phosphoglucomutase 3	PGM3	2.17917
218696_at	eukaryotic translation initiation factor 2-alpha kinase 3	EIF2AK3	2.16566
212810_s_at	solute carrier family 1 (glutamate/neutral amino acid transporter), member 4	SLC1A4	2.14406
203675_at	nucleobindin 2	NUCB2	2.13628
212811_x_at	solute carrier family 1 (glutamate/neutral amino acid transporter), member 4	SLC1A4	2.12979
200969_at	stress-associated endoplasmic reticulum protein 1	SERP1	2.12094
214095_at	serine hydroxymethyltransferase 2 (mitochondrial)	SHMT2	2.11455
220012_at	ERO1-like beta (S. cerevisiae)	ERO1LB	2.09822
217561_at	calcitonin/calcitonin-related polypeptide, alpha	CALCA	2.09048
219910_at	Huntingtin interacting protein E	HYPE	2.08002
219117_s_at	FK506 binding protein 11, 19 kDa	FKBP11	2.07021
202061_s_at	sel-1 suppressor of lin-12-like (C. elegans)	SEL1L	2.06564
203279_at	ER degradation enhancer, mannosidase alpha-like 1	EDEM1	2.0644
202375_at	SEC24 related gene family, member D (S. cerevisiae)	SEC24D	2.04996
202847_at	phosphoenolpyruvate carboxykinase 2 (mitochondrial)	PCK2	2.04277
202655_at	arginine-rich, mutated in early stage tumors	ARMET	2.03962
214096_s_at	serine hydroxymethyltransferase 2 (mitochondrial)	SHMT2	2.03542
202733_at	procollagen-proline, 2-oxoglutarate 4-dioxygenase (proline 4-hydroxylase), alpha polypeptide II	P4HA2	2.01315
218189_s_at	N-acetylneuraminic acid synthase (sialic acid synthase)	NANS	2.00895
214151_s_at	cell cycle progression 1	CCPG1	2.00595
208813_at	glutamic-oxaloacetic transaminase 1, soluble (aspartate aminotransferase 1)	GOT1	1.99772
204035_at	secretogranin II (chromogranin C)	SCG2	1.98806
214152_at	cell cycle progression 1	CCPG1	1.96705
65588_at	hypothetical LOC388796	LOC388796	1.96123
214437_s_at	serine hydroxymethyltransferase 2 (mitochondrial)	SHMT2	1.95651
218012_at	TSPY-like 2	TSPYL2	1.94063
221156_x_at	cell cycle progression 1	CCPG1	1.94004
203164_at	solute carrier family 33 (acetyl-CoA transporter), member 1	SLC33A1	1.93122
221739_at	chromosome 19 open reading frame 10	C19orf10	1.92379
208869_s_at	GABA(A) receptor-associated protein like 1	GABARAPL1	1.91837
218618_s_at	fibronectin type III domain containing 3B	FNDC3B	1.91461
210519_s_at	NAD(P)H dehydrogenase, quinone 1	NQO1	1.90976
202211_at	ADP-ribosylation factor GTPase activating protein 3	ARFGAP3	1.90742
209435_s_at	rho/rac guanine nucleotide exchange factor (GEF) 2	ARHGEF2	1.88273
200970_s_at	stress-associated endoplasmic reticulum protein 1	SERP1	1.88241
221050_s_at	GTP binding protein 2	GTPBP2	1.88018
218050_at	ubiquitin-fold modifier 1	UFM1	1.87934
218437_s_at	leucine zipper transcription factor-like 1	LZTFL1	1.86244
203455_s_at	spermidine/spermine N1-acetyltransferase 1	SAT1	1.86096
217861_s_at	prolactin regulatory element binding	PREB	1.86
216483_s_at	chromosome 19 open reading frame 10	C19orf10	1.84952
201398_s_at	translocation associated membrane protein 1	TRAM1	1.84816
209216_at	WD repeat domain 45	WDR45	1.84587
207177_at	prostaglandin F receptor (FP)	PTGFR	1.84571
203252_at	CDK2-associated protein 2	CDK2AP2	1.84362
210592_s_at	spermidine/spermine N1-acetyltransferase 1	SAT1	1.84308
219914_at	endothelin converting enzyme-like 1	ECEL1	1.84229
217899_at	hypothetical protein FLJ20254	FLJ20254	1.83319
204567_s_at	ATP-binding cassette, sub-family G (WHITE), member 1	ABCG1	1.82775
218615_s_at	transmembrane protein 39A	TMEM39A	1.82748
201583_s_at	Sec23 homolog B (S. cerevisiae)	SEC23B	1.80384
218694_at	armadillo repeat containing, X-linked 1	ARMCX1	1.79902
217127_at	cystathionase (cystathionine gamma-lyase)	CTH	1.79685
221782_at	DnaJ (Hsp40) homolog, subfamily C, member 10	DNAJC10	1.79366
202402_s_at	cysteinyl-tRNA synthetase	CARS	1.7919
221011_s_at	limb bud and heart development homolog (mouse)	LBH	1.7916
208693_s_at	glycyl-tRNA synthetase	GARS	1.79133
203624_at	chromosome X and Y open reading frame 3	CXYorf3	1.77788
208961_s_at	Kruppel-like factor 6	KLF6	1.77276
201761_at	methylenetetrahydrofolate dehydrogenase (NADP+ dependent) 2, methenyltetrahydrofolate cyclohydrolase	MTHFD2	1.7542
213024_at	TATA element modulatory factor 1	TMF1	1.74533
212314_at	KIAA0746 protein	KIAA0746	1.74033
201204_s_at	ribosome binding protein 1 homolog 180kDa (dog)	RRBP1	1.73147
204608_at	argininosuccinate lyase	ASL	1.72932
205501_at	NA	NA	1.72773
213555_at	RWD domain containing 2	RWDD2	1.72292
208926_at	sialidase 1 (lysosomal sialidase)	NEU1	1.71595
201063_at	reticulocalbin 1, EF-hand calcium binding domain	RCN1	1.71012
205870_at	bradykinin receptor B2	BDKRB2	1.70615
202861_at	period homolog 1 (Drosophila)	PER1	1.70417
203925_at	glutamate-cysteine ligase, modifier subunit	GCLM	1.70126
212415_at	septin 6	SEPT6	1.69523
201468_s_at	NAD(P)H dehydrogenase, quinone 1	NQO1	1.68551
214298_x_at	septin 6	SEPT6	1.68219
213526_s_at	presenilin enhancer 2 homolog (C. elegans)	PSENEN	1.6714
200971_s_at	stress-associated endoplasmic reticulum protein 1	SERP1	1.67101
203857_s_at	protein disulfide isomerase family A, member 5	PDIA5	1.66987
221553_at	implantation-associated protein	RP11-217H1.1	1.66743
201000_at	alanyl-tRNA synthetase	AARS	1.66377
218282_at	ER degradation enhancer, mannosidase alpha-like 2	EDEM2	1.66064
212345_s_at	cAMP responsive element binding protein 3-like 2	CREB3L2	1.65987
208093_s_at	nudE nuclear distribution gene E homolog (A. nidulans)-like 1	NDEL1	1.65454
209822_s_at	very low density lipoprotein receptor	VLDLR	1.65208
208436_s_at	interferon regulatory factor 7	IRF7	1.64808
200779_at	activating transcription factor 4 (tax-responsive enhancer element B67)	ATF4	1.6479
218333_at	Der1-like domain family, member 2	DERL2	1.64463
212119_at	ras homolog gene family, member Q	RHOQ	1.64461
217716_s_at	Sec61 alpha 1 subunit (S. cerevisiae)	SEC61A1	1.64315
221024_s_at	solute carrier family 2 (facilitated glucose transporter), member 10	SLC2A10	1.6395
219125_s_at	recombination activating gene 1 activating protein 1	RAG1AP1	1.63396
204017_at	KDEL (Lys-Asp-Glu-Leu) endoplasmic reticulum protein retention receptor 3	KDELR3	1.63089
201057_s_at	golgi autoantigen, golgin subfamily b, macrogolgin (with transmembrane signal), 1	GOLGB1	1.63022
210293_s_at	Sec23 homolog B (S. cerevisiae)	SEC23B	1.62848
218361_at	golgi phosphoprotein 3-like	GOLPH3L	1.62395
200891_s_at	signal sequence receptor, alpha (translocon-associated protein alpha)	SSR1	1.62252
215209_at	SEC24 related gene family, member D (S. cerevisiae)	SEC24D	1.62059
204998_s_at	activating transcription factor 5	ATF5	1.61927
204058_at	malic enzyme 1, NADP(+)-dependent, cytosolic	ME1	1.61858
212110_at	solute carrier family 39 (zinc transporter), member 14	SLC39A14	1.61697
212160_at	exportin, tRNA (nuclear export receptor for tRNAs)	XPOT	1.61533
201964_at	senataxin	SETX	1.61213
200710_at	acyl-Coenzyme A dehydrogenase, very long chain	ACADVL	1.60718
203456_at	PRA1 domain family, member 2	PRAF2	1.60522
201397_at	phosphoglycerate dehydrogenase	PHGDH	1.60344
203752_s_at	jun D proto-oncogene	JUND	1.6012
213696_s_at	mediator of RNA polymerase II transcription, subunit 8 homolog (S. cerevisiae)	MED8	1.59982
212122_at	ras homolog gene family, member Q	RHOQ	1.59897
202710_at	BET1 homolog (S. cerevisiae)	BET1	1.59737
212633_at	KIAA0776	KIAA0776	1.59682
201467_s_at	NAD(P)H dehydrogenase, quinone 1	NQO1	1.59608
213206_at	golgi SNAP receptor complex member 2	GOSR2	1.59405
212120_at	ras homolog gene family, member Q	RHOQ	1.59375
200945_s_at	SEC31 homolog A (S. cerevisiae)	SEC31A	1.59272
208757_at	transmembrane emp24 protein transport domain containing 9	TMED9	1.58946
206765_at	potassium inwardly-rectifying channel, subfamily J, member 2	KCNJ2	1.58861
202433_at	solute carrier family 35, member B1	SLC35B1	1.58611
204215_at	chromosome 7 open reading frame 23	C7orf23	1.58395
207714_s_at	serpin peptidase inhibitor, clade H (heat shock protein 47), member 1, (collagen binding protein 1)	SERPINH1	1.58293
208763_s_at	TSC22 domain family, member 3	TSC22D3	1.57715
209089_at	RAB5A, member RAS oncogene family	RAB5A	1.57574
218912_at	GRIP and coiled-coil domain containing 1	GCC1	1.57566
210512_s_at	vascular endothelial growth factor A	VEGFA	1.57414
208290_s_at	eukaryotic translation initiation factor 5	EIF5	1.57316
221904_at	chromosome 3 open reading frame 40	C3orf40	1.56732
200998_s_at	cytoskeleton-associated protein 4	CKAP4	1.56599
207812_s_at	golgi reassembly stacking protein 2, 55kDa	GORASP2	1.56235
220755_s_at	chromosome 6 open reading frame 48	C6orf48	1.54978
201662_s_at	acyl-CoA synthetase long-chain family member 3	ACSL3	1.54755
201658_at	ADP-ribosylation factor-like 1	ARL1	1.54622
36829_at	period homolog 1 (Drosophila)	PER1	1.54571
222209_s_at	transmembrane protein 135	TMEM135	1.54438
219256_s_at	SH3 domain and tetratricopeptide repeats 1	SH3TC1	1.54436
202109_at	ADP-ribosylation factor interacting protein 2 (arfaptin 2)	ARFIP2	1.54129
212803_at	NGFI-A binding protein 2 (EGR1 binding protein 2)	NAB2	1.53491
202106_at	golgi autoantigen, golgin subfamily a, 3	GOLGA3	1.52535
212413_at	septin 6	SEPT6	1.51976
201916_s_at	SEC63 homolog (S. cerevisiae)	SEC63	1.51615
35436_at	golgi autoantigen, golgin subfamily a, 2	GOLGA2	1.51253
208708_x_at	eukaryotic translation initiation factor 5	EIF5	1.50557
200599_s_at	heat shock protein 90kDa beta (Grp94), member 1	HSP90B1	1.50548
201894_s_at	decorin	DCN	1.4995
208935_s_at	lectin, galactoside-binding, soluble, 8 (galectin 8)	LGALS8	1.49949
210817_s_at	calcium binding and coiled-coil domain 2	CALCOCO2	1.48495
213671_s_at	methionyl-tRNA synthetase	MARS	1.48326
204970_s_at	v-maf musculoaponeurotic fibrosarcoma oncogene homolog G (avian)	MAFG	1.47846
200068_s_at	calnexin	CANX	1.4747
220603_s_at	multiple C2 domains, transmembrane 2	MCTP2	1.47425
201475_x_at	methionyl-tRNA synthetase	MARS	1.47188
208639_x_at	protein disulfide isomerase family A, member 6	PDIA6	1.46414
213666_at	septin 6	SEPT6	1.46285
204999_s_at	activating transcription factor 5	ATF5	1.46248
218817_at	signal peptidase complex subunit 3 homolog (S. cerevisiae)	SPCS3	1.45818
51158_at	hypothetical gene supported by AK075564; BC060873	LOC400451	1.45689
212245_at	multiple coagulation factor deficiency 2	MCFD2	1.45626
200832_s_at	stearoyl-CoA desaturase (delta-9-desaturase)	SCD	1.45031
210627_s_at	glucosidase I	GCS1	1.44723
215548_s_at	sec1 family domain containing 1	SCFD1	1.44564
202148_s_at	pyrroline-5-carboxylate reductase 1	PYCR1	1.4454
200087_s_at	transmembrane emp24 domain trafficking protein 2	TMED2	1.44453
215670_s_at	SCAN domain containing 2	SCAND2	1.44302
208991_at	signal transducer and activator of transcription 3 (acute-phase response factor)	STAT3	1.44255
213532_at	isoamyl acetate-hydrolyzing esterase 1 homolog (S. cerevisiae)	IAH1	1.4379
213672_at	methionyl-tRNA synthetase	MARS	1.43398
200690_at	heat shock 70kDa protein 9 (mortalin)	HSPA9	1.42682
217955_at	BCL2-like 13 (apoptosis facilitator)	BCL2L13	1.41894
201097_s_at	ADP-ribosylation factor 4	ARF4	1.41792
219551_at	ELL associated factor 2	EAF2	1.41425
207668_x_at	protein disulfide isomerase family A, member 6	PDIA6	1.41382
55093_at	chondroitin sulfate glucuronyltransferase	CSGlcA-T	1.41183
202021_x_at	eukaryotic translation initiation factor 1	EIF1	1.4045
209674_at	cryptochrome 1 (photolyase-like)	CRY1	1.40386
204868_at	immature colon carcinoma transcript 1	ICT1	1.40238
204262_s_at	presenilin 2 (Alzheimer disease 4)	PSEN2	1.40081
219499_at	Sec61 alpha 2 subunit (S. cerevisiae)	SEC61A2	1.39739
202500_at	DnaJ (Hsp40) homolog, subfamily B, member 2	DNAJB2	1.39391
204757_s_at	transmembrane protein 24	TMEM24	1.39321
212961_x_at	chromosome X open reading frame 40B	CXorf40B	1.39229
201206_s_at	ribosome binding protein 1 homolog 180kDa (dog)	RRBP1	1.39182
39650_s_at	pecanex-like 2 (Drosophila)	PCNXL2	1.38333
209578_s_at	protein O-fucosyltransferase 2	POFUT2	1.36773
212352_s_at	transmembrane emp24-like trafficking protein 10 (yeast)	TMED10	1.36602
202073_at	optineurin	OPTN	1.35506
207219_at	zinc finger protein 643	ZNF643	1.35222
215985_at	HLA complex group 8	HCG8	1.35214
207707_s_at	SEC13 homolog (S. cerevisiae)	SEC13	1.34064
222239_s_at	integrator complex subunit 6	INTS6	1.33727
205475_at	scrapie responsive protein 1	SCRG1	1.32673
204693_at	CDC42 effector protein (Rho GTPase binding) 1	CDC42EP1	1.32589
214889_at	DKFZP564J102 protein	DKFZP564J102	1.324
218179_s_at	FLJ12716 protein	FLJ12716	1.31888
213474_at	potassium channel tetramerisation domain containing 7	KCTD7	1.31771
215081_at	KIAA1024 protein	KIAA1024	1.30418
219327_s_at	G protein-coupled receptor, family C, group 5, member C	GPRC5C	1.30337
209708_at	monooxygenase, DBH-like 1	MOXD1	1.29635
207264_at	KDEL (Lys-Asp-Glu-Leu) endoplasmic reticulum protein retention receptor 3	KDELR3	1.27985
203201_at	phosphomannomutase 2	PMM2	1.26981
221803_s_at	nuclear receptor binding factor 2	NRBF2	1.26801
212108_at	UBX domain containing 8	UBXD8	1.26001
220389_at	coiled-coil domain containing 81	CCDC81	1.24926
