# Supplementary material for: A transcriptome analysis identifies molecular effectors of unconjugated bilirubin in human neuroblastoma SH-SY5Y cells
Source: BMC Genomics. 2009 Nov 19;10:543. doi: 10.1186/1471-2164-10-543 (PMC2789749; doi:10.1186/1471-2164-10-543)
Supplement: Additional file 2 — Table S2. Identification of the GO cellular components categories of differentially expressed genes in response to UCB-treatment in SH-SY5Y cells (GO slim annotation as reported in Table 1). [file 1471-2164-10-543-S2.XLS]

## Sheet: Sheet1
TERM	cell
GOID	GO:0005623
NUM_ANNOTATIONS	: 162 of 184 genes (88.04%)
TOTAL_NUM_ANNOTATIONS	: 23081 of 35535 annotated genes (64.95%)
ANNOTATED_GENES	: AARS, ABCG1, ACADVL, ACSL3, ARF4, ARFGAP3, ARFIP2, ARL1, ARMCX1, ARMCX3, ASL, ASNS, ATF3, ATF4, ATF5, BCL2L13, BDKRB2, BET1, C7orf23, CALCA, CALCB, CALCOCO2, CANX, CARS, CCPG1, CDC42EP1, CEBPB, CEBPG, CKAP4, CREB3L2, CRELD2, CREM, CRY1, CTH, DDIT3, DERL2, DNAJB9, DNAJC10, EAF2, ECEL1, EDEM1, EDEM2, EIF1, EIF2AK3, EIF5, ERO1LB, FAT, FKBP11, FNDC3B, GABARAPL1, GABARAPL3, GARS, GCC1, GCLM, GFPT1, …
TERM	intracellular
GOID	GO:0005622
NUM_ANNOTATIONS	: 137 of 184 genes (74.46%)
TOTAL_NUM_ANNOTATIONS	: 15824 of 35535 annotated genes (44.53%)
ANNOTATED_GENES	: AARS, ABCG1, ACADVL, ACSL3, ARF4, ARFGAP3, ARFIP2, ARL1, ASL, ATF3, ATF4, ATF5, BCL2L13, BET1, CALCA, CALCOCO2, CANX, CARS, CDC42EP1, CEBPB, CEBPG, CKAP4, CREB3L2, CRELD2, CREM, CRY1, CTH, DDIT3, DERL2, DNAJB9, DNAJC10, EAF2, EDEM1, EIF1, EIF2AK3, EIF5, ERO1LB, GABARAPL1, GABARAPL3, GARS, GCC1, GCLM, GFPT1, GOLGA2, GOLGA3, GOLGB1, GOLPH3L, GORASP2, GOSR2, GOT1, GPRC5C, HERPUD1, HSP90B1, HSPA9, …
TERM	cytoplasm
GOID	GO:0005737
NUM_ANNOTATIONS	: 119 of 184 genes (64.67%)
TOTAL_NUM_ANNOTATIONS	: 8013 of 35535 annotated genes (22.55%)
ANNOTATED_GENES	: AARS, ABCG1, ACADVL, ACSL3, ARF4, ARFGAP3, ARFIP2, ARL1, ASL, ATF4, ATF5, BCL2L13, BET1, CALCA, CALCOCO2, CANX, CARS, CDC42EP1, CEBPB, CKAP4, CREB3L2, CRELD2, CRY1, CTH, DDIT3, DERL2, DNAJB9, DNAJC10, EDEM1, EIF1, EIF2AK3, EIF5, ERO1LB, GABARAPL1, GARS, GCC1, GCLM, GFPT1, GOLGA2, GOLGA3, GOLGB1, GOLPH3L, GORASP2, GOSR2, GOT1, GPRC5C, HERPUD1, HSP90B1, HSPA9, HYOU1, IRF7, KDELR3, LAMP3, LARP6, L…
TERM	organelle
GOID	GO:0043226
NUM_ANNOTATIONS	: 115 of 184 genes (62.50%)
TOTAL_NUM_ANNOTATIONS	: 11468 of 35535 annotated genes (32.27%)
ANNOTATED_GENES	: ABCG1, ACADVL, ACSL3, ARF4, ARFGAP3, ARL1, ATF3, ATF4, ATF5, BCL2L13, BET1, CALCA, CALCOCO2, CANX, CDC42EP1, CEBPB, CEBPG, CKAP4, CREB3L2, CRELD2, CREM, CRY1, DDIT3, DERL2, DNAJB9, DNAJC10, EAF2, EDEM1, EIF2AK3, ERO1LB, GABARAPL1, GABARAPL3, GARS, GCC1, GOLGA2, GOLGA3, GOLGB1, GOLPH3L, GORASP2, GOSR2, GPRC5C, HERPUD1, HSP90B1, HSPA9, HYOU1, IFRD1, INTS6, IRF7, JUN, JUND, KDELR3, KLF6, LAMP3, LA…
TERM	endoplasmic reticulum
GOID	GO:0005783
NUM_ANNOTATIONS	: 47 of 184 genes (25.54%)
TOTAL_NUM_ANNOTATIONS	: 931 of 35535 annotated genes (2.62%)
ANNOTATED_GENES	: ABCG1, ACSL3, BET1, CANX, CKAP4, CREB3L2, CRELD2, DERL2, DNAJB9, DNAJC10, EDEM1, EIF2AK3, ERO1LB, HERPUD1, HSP90B1, HYOU1, KDELR3, MCFD2, MOXD1, NUCB2, P4HA2, PDIA5, PDIA6, POFUT2, PREB, PRNP, PSEN2, PSENEN, PTGS1, RCN1, RRBP1, SCD, SCFD1, SEC23B, SEC24D, SEC31A, SEC61A1, SEC61A2, SEC63, SEL1L, SERPINH1, SLC33A1, SLC35B1, SPCS3, SSR1, TMED9, TRAM1
TERM	nucleus
GOID	GO:0005634
NUM_ANNOTATIONS	: 41 of 184 genes (22.28%)
TOTAL_NUM_ANNOTATIONS	: 6464 of 35535 annotated genes (18.19%)
ANNOTATED_GENES	: ATF3, ATF4, ATF5, BCL2L13, CALCA, CALCOCO2, CEBPB, CEBPG, CREB3L2, CREM, CRY1, DDIT3, DNAJB9, EAF2, IFRD1, INTS6, IRF7, JUN, JUND, KLF6, LARP6, MAFG, MED8, NAB2, NFIL3, NRBF2, NUCB2, PER1, PREB, PSEN2, PTGS1, SCAND2, SETX, SQSTM1, STAT3, TRIB3, TSPYL2, UFM1, XBP1, XPOT, ZNF643
TERM	Golgi apparatus
GOID	GO:0005794
NUM_ANNOTATIONS	: 25 of 184 genes (13.59%)
TOTAL_NUM_ANNOTATIONS	: 744 of 35535 annotated genes (2.09%)
ANNOTATED_GENES	: ABCG1, ARF4, ARFGAP3, ARL1, BET1, CALCOCO2, GCC1, GOLGA2, GOLGA3, GOLGB1, GOLPH3L, GORASP2, GOSR2, MCFD2, OPTN, PRNP, PSEN2, PSENEN, SCFD1, SEC23B, SEC24D, SEC31A, TMED10, TMED2, WIPI1
TERM	plasma membrane
GOID	GO:0005886
NUM_ANNOTATIONS	: 21 of 184 genes (11.41%)
TOTAL_NUM_ANNOTATIONS	: 3939 of 35535 annotated genes (11.08%)
ANNOTATED_GENES	: ABCG1, ARFIP2, ATF4, BDKRB2, ECEL1, FAT, GPRC5C, KCNJ2, KCTD7, NEU1, NUCB2, PRNP, PSEN2, PSENEN, PTGFR, RAB5A, RHOQ, SLC1A4, SLC33A1, SLC7A5, VLDLR
TERM	extracellular region
GOID	GO:0005576
NUM_ANNOTATIONS	: 17 of 184 genes (9.24%)
TOTAL_NUM_ANNOTATIONS	: 2506 of 35535 annotated genes (7.05%)
ANNOTATED_GENES	: ARMET, C19orf10, CALCA, CALCB, CRELD2, DCN, DNAJC10, EDEM2, GDF15, INHBE, LGALS8, MCFD2, NUCB2, SCG2, STC2, VEGFA, VGF
TERM	cytoplasmic membrane-bounded vesicle
GOID	GO:0016023
NUM_ANNOTATIONS	: 13 of 184 genes (7.07%)
TOTAL_NUM_ANNOTATIONS	: 354 of 35535 annotated genes (1.00%)
ANNOTATED_GENES	: CANX, GARS, GPRC5C, HSP90B1, PDIA6, RAB5A, SEC23B, SEC24D, SEC31A, SLC1A4, SLC3A2, TMED10, TMED2
TERM	mitochondrion
GOID	GO:0005739
NUM_ANNOTATIONS	: 10 of 184 genes (5.43%)
TOTAL_NUM_ANNOTATIONS	: 1040 of 35535 annotated genes (2.93%)
ANNOTATED_GENES	: ACADVL, ACSL3, BCL2L13, CRY1, GPRC5C, HSPA9, MTHFD2, PCK2, PYCR1, SHMT2
TERM	protein complex
GOID	GO:0043234
NUM_ANNOTATIONS	: 10 of 184 genes (5.43%)
TOTAL_NUM_ANNOTATIONS	: 3081 of 35535 annotated genes (8.67%)
ANNOTATED_GENES	: ATF5, GCLM, GOLGA3, INTS6, JUN, KCTD7, MED8, PSEN2, SEPT6, SPCS3
TERM	extracellular space
GOID	GO:0005615
NUM_ANNOTATIONS	: 7 of 184 genes (3.80%)
TOTAL_NUM_ANNOTATIONS	: 544 of 35535 annotated genes (1.53%)
ANNOTATED_GENES	: CALCA, GDF15, LGALS8, NUCB2, SCG2, VEGFA, VGF
TERM	cytosol
GOID	GO:0005829
NUM_ANNOTATIONS	: 7 of 184 genes (3.80%)
TOTAL_NUM_ANNOTATIONS	: 581 of 35535 annotated genes (1.64%)
ANNOTATED_GENES	: ARFGAP3, EIF5, GCLM, HSP90B1, ME1, NUCB2, SQSTM1
TERM	cytoskeleton
GOID	GO:0005856
NUM_ANNOTATIONS	: 6 of 184 genes (3.26%)
TOTAL_NUM_ANNOTATIONS	: 1523 of 35535 annotated genes (4.29%)
ANNOTATED_GENES	: CALCOCO2, CDC42EP1, GABARAPL1, GABARAPL3, NDEL1, SEPT6
TERM	nucleoplasm
GOID	GO:0005654
NUM_ANNOTATIONS	: 6 of 184 genes (3.26%)
TOTAL_NUM_ANNOTATIONS	: 541 of 35535 annotated genes (1.52%)
ANNOTATED_GENES	: ATF5, EAF2, INTS6, JUN, MED8, SETX
TERM	chromosome
GOID	GO:0005694
NUM_ANNOTATIONS	: 4 of 184 genes (2.17%)
TOTAL_NUM_ANNOTATIONS	: 562 of 35535 annotated genes (1.58%)
ANNOTATED_GENES	: JUN, JUND, MAFG, PSEN2
TERM	vacuole
GOID	GO:0005773
NUM_ANNOTATIONS	: 3 of 184 genes (1.63%)
TOTAL_NUM_ANNOTATIONS	: 236 of 35535 annotated genes (0.66%)
ANNOTATED_GENES	: GABARAPL1, LAMP3, NEU1
TERM	endosome
GOID	GO:0005768
NUM_ANNOTATIONS	: 3 of 184 genes (1.63%)
TOTAL_NUM_ANNOTATIONS	: 209 of 35535 annotated genes (0.59%)
ANNOTATED_GENES	: RAB5A, SQSTM1, WIPI1
TERM	nuclear envelope
GOID	GO:0005635
NUM_ANNOTATIONS	: 2 of 184 genes (1.09%)
TOTAL_NUM_ANNOTATIONS	: 201 of 35535 annotated genes (0.57%)
ANNOTATED_GENES	: NUCB2, PSEN2
TERM	nucleolus
GOID	GO:0005730
NUM_ANNOTATIONS	: 2 of 184 genes (1.09%)
TOTAL_NUM_ANNOTATIONS	: 177 of 35535 annotated genes (0.50%)
ANNOTATED_GENES	: DNAJB9, TSPYL2
TERM	lysosome
GOID	GO:0005764
NUM_ANNOTATIONS	: 2 of 184 genes (1.09%)
TOTAL_NUM_ANNOTATIONS	: 203 of 35535 annotated genes (0.57%)
ANNOTATED_GENES	: LAMP3, NEU1
TERM	proteinaceous extracellular matrix
GOID	GO:0005578
NUM_ANNOTATIONS	: 2 of 184 genes (1.09%)
TOTAL_NUM_ANNOTATIONS	: 426 of 35535 annotated genes (1.20%)
ANNOTATED_GENES	: DCN, VEGFA
TERM	ribosome
GOID	GO:0005840
NUM_ANNOTATIONS	: 1 of 184 genes (0.54%)
TOTAL_NUM_ANNOTATIONS	: 909 of 35535 annotated genes (2.56%)
ANNOTATED_GENES	: RRBP1
TERM	peroxisome
GOID	GO:0005777
NUM_ANNOTATIONS	: 1 of 184 genes (0.54%)
TOTAL_NUM_ANNOTATIONS	: 108 of 35535 annotated genes (0.30%)
ANNOTATED_GENES	: ACSL3
TERM	microtubule organizing center
GOID	GO:0005815
NUM_ANNOTATIONS	: 1 of 184 genes (0.54%)
TOTAL_NUM_ANNOTATIONS	: 152 of 35535 annotated genes (0.43%)
ANNOTATED_GENES	: NDEL1
TERM	nuclear chromosome
GOID	GO:0000228
NUM_ANNOTATIONS	: 1 of 184 genes (0.54%)
TOTAL_NUM_ANNOTATIONS	: 105 of 35535 annotated genes (0.30%)
ANNOTATED_GENES	: JUN
TERM	cilium
GOID	GO:0005929
NUM_ANNOTATIONS	: 0 of 184 genes (0%)
TOTAL_NUM_ANNOTATIONS	: 63 of 35535 annotated genes (0.18%)
ANNOTATED_GENES	: none
TERM	external encapsulating structure
GOID	GO:0030312
NUM_ANNOTATIONS	: 0 of 184 genes (0%)
TOTAL_NUM_ANNOTATIONS	: 6 of 35535 annotated genes (0.02%)
ANNOTATED_GENES	: none
TERM	obsolete cellular component
GOID	GO:0008370
NUM_ANNOTATIONS	: 0 of 184 genes (0%)
TOTAL_NUM_ANNOTATIONS	: 0 of 35535 annotated genes (0.00%)
ANNOTATED_GENES	: none
TERM	cell envelope
GOID	GO:0030313
NUM_ANNOTATIONS	: 0 of 184 genes (0%)
TOTAL_NUM_ANNOTATIONS	: 3 of 35535 annotated genes (0.01%)
ANNOTATED_GENES	: none
TERM	thylakoid
GOID	GO:0009579
NUM_ANNOTATIONS	: 0 of 184 genes (0%)
TOTAL_NUM_ANNOTATIONS	: 0 of 35535 annotated genes (0.00%)
ANNOTATED_GENES	: none
TERM	cell wall
GOID	GO:0005618
NUM_ANNOTATIONS	: 0 of 184 genes (0%)
TOTAL_NUM_ANNOTATIONS	: 2 of 35535 annotated genes (0.01%)
ANNOTATED_GENES	: none
TERM	lipid particle
GOID	GO:0005811
NUM_ANNOTATIONS	: 0 of 184 genes (0%)
TOTAL_NUM_ANNOTATIONS	: 10 of 35535 annotated genes (0.03%)
ANNOTATED_GENES	: none
TERM	plastid
GOID	GO:0009536
NUM_ANNOTATIONS	: 0 of 184 genes (0%)
TOTAL_NUM_ANNOTATIONS	: 1 of 35535 annotated genes (0.00%)
ANNOTATED_GENES	: none
TERM	cytoplasmic chromosome
GOID	GO:0000229
NUM_ANNOTATIONS	: 0 of 184 genes (0%)
TOTAL_NUM_ANNOTATIONS	: 1 of 35535 annotated genes (0.00%)
ANNOTATED_GENES	: none
